# Supplementary material for: DNA barcoding reveals incorrect labelling of insects sold as food in the UK
Source: PeerJ. 2020 Feb 11;8:e8496. doi: 10.7717/peerj.8496 (PMC7020814; doi:10.7717/peerj.8496)
Supplement: Supplemental Information 1 [file peerj-08-8496-s001.fasta]

>MN176146 [organism=Alphitobius diaperinus] cytochrome oxidase subunit 1 (COI) gene, partial cds
CTTTACCCTTCTTCTAATAAGAAGAATTGTAGAAAGAGGAGCAGGAACTGGATGAACAGTGTACCCCCCACTCTCTTCCAATATTGCACACGGAGGGTCTTCTGTAGACCTAGCCATTTTCAGACTCCATTTAGCTGGTATTTCATCAATCCTCGGAGCTGTAAATTTTATCACAACAGTAATTAATATACGACCACAAGGAATAACTTTTGATCGAATACCTTTATTTGTATGAGCTGTCGTAATTACAGCAGTTCTTCTTCTTCTTTCACTCCCTGTTCTAGCAGGAGCAATTACAATATTACTTACAGACCGAAATATTAATACCTCATTCTTTGACCCAGCTGGGGGAGGAGACCCAATTTTATATCAACACTTATTTTGAT
>MN176147 [organism=Alphitobius diaperinus] cytochrome oxidase subunit 1 (COI) gene, partial cds
CTTTACCCTTCTTCTAATAAGAAGAATTGTAGAAAGAGGAGCAGGAACTGGATGAACAGTGTACCCCCCACTCTCTTCCAATATTGCACACGGAGGGTCTTCTGTAGACCTAGCCATTTTCAGACTCCATTTAGCTGGTATTTCATCAATCCTCGGAGCTGTAAATTTTATCACAACAGTAATTAATATACGACCACAAGGAATAACTTTTGATCGAATACCTTTATTTGTATGAGCTGTCGTAATTACAGCAGTTCTTCTTCTTCTTTCACTCCCTGTTCTAGCAGGAGCAATTACAATATTACTTACAGACCGAAATATTAATACCTCATTCTTTGACCCAGCTGGGGGAGGAGACCCAATTTTATATCAACACTTATTTTGAT
>MN176148 [organism=Acheta domesticus] cytochrome oxidase subunit 1 (COI) gene, partial cds
GAGCTGGAATAGTAGGTACCTCTTTAAGTATCTTAATTCGAACGGAGCTAGGACAACCAGGTTATTTAATTGGAGATGATCAAACATATAATGTTATCGTAACTGCACATGCATTTGTCATAATTTTTTTCATGGTTATACCAATTATAATTGGTGGATTCGGAAATTGATTAGTACCCCTAATATTAGGTGCACCCGATATAGCCTTTCCTCGAATAAACAATATAAGATTTTGACTTTTACCACCCTCACTAACCCTTTTATTAACCAGAAGAATAGTCGAAAATGGTGCAGGGACAGGATGAACAGTTTATCCACCTTTATCAACAGGAATCGCCCACGCCGGAGCATCTGTTGATTTAGCCATTTTTTCATTACACTTAGCTGGAATTTCATCAATTCTGGGAGCCGTTAATTTCATTACAACTATAATTAATATACGAGCACCTGGGATGTCATTAGATCAAACCCCATTATTTGTATGAGCTGTTGGAATCACTGCCCTCCTCCTATTATTATCTTTACCTGTTCTTGCGGGTGCAATCACAATATTACTAACAGATCGAAATCTGAATACATCATTTTTTGACCCCGCAGGAGGGGGTGATCCCATCTTATATCAACACTTATTTTGATTCTTTGGACATCCA
>MN176149 [organism=Acheta domesticus] cytochrome oxidase subunit 1 (COI) gene, partial cds
GAGCTGGAATAGTAGGTACCTCTTTAAGTATCTTAATTCGAACGGAGCTAGGACAACCAGGTTATTTAATTGGAGATGATCAAACATATAATGTTATCGTAACTGCACATGCATTTGTCATAATTTTTTTCATGGTTATACCAATTATAATTGGTGGATTCGGAAATTGATTAGTACCCCTAATATTAGGTGCACCCGATATAGCCTTTCCTCGAATAAACAATATAAGATTTTGACTTTTACCACCCTCACTAACCCTTTTATTAACCAGAAGAATGGTCGAAAATGGTGCAGGGACAGGATGAACAGTTTATCCACCTTTATCAACAGGAATCGCCCACGCCGGAGCATCTGTTGATTTAGCCATTTTTTCATTACACTTAGCTGGAATTTCATCAATTCTGGGAGCCGTTAATTTCATTACAACTATAATTAATATACGAGCACCTGGGATGTCATTAGATCAAACCCCATTATTTGTATGAGCTGTTGGAATCACTGCCCTCCTCCTATTATTATCTTTACCTGTTCTTGCGGGTGCAATCACAATATTATTAACAGATCGAAATCTGAATACATCATTTTTTGACCCCGCAGGAGGGGGTGATCCCATCTTATATCAACACTTATTTTGATTCTTTGGACATCCA
>MN176150 [organism=Acheta domesticus] cytochrome oxidase subunit 1 (COI) gene, partial cds
GAGCTGGAATAGTAGGTACCTCTTTAAGTATCTTAATTCGAACGGAACTAGGACAACCAGGTTATTTAATTGGAGATGATCAAACATATAATGTTATCGTAACTGCACATGCATTTGTCATAATTTTTTTCATGGTTATACCAATTATAATTGGTGGATTCGGAAATTGATTAGTACCCCTAATATTAGGTGCACCCGATATAGCCTTTCCTCGAATAAACAATATAAGATTTTGACTTTTACCACCCTCACTAACCCTTTTATTAACCAGAAGAATAGTCGAAAATGGTGCAGGGACAGGATGAACAGTTTATCCACCTTTATCAACAGGAATCGCCCACGCCGGAGCATCTGTTGATTTAGCCATTTTTTCATTACACTTAGCTGGAATTTCATCAATTCTGGGAGCCGTTAATTTCATTACAACTATAATCAATATACGAGCACCTGGGATGTCATTAGATCAAACCCCATTATTTGTATGAGCTGTTGGAATCACTGCCCTCCTCCTATTATTATCTTTACCTGTTCTTGCGGGTGCAATCACAATATTACTAACAGATCGAAATCTGAATACATCATTTTTTGACCCCGCAGGAGGGGGTGATCCCATCTTATATCAACACTTATTTTGATTTTTTGGACATCCA
>MN176151 [organism=Locusta migratoria] cytochrome oxidase subunit 1 (COI) gene, partial cds
ACCATTAATAATTGGAGCTCCAGATATAGCTTTTCCACGAATAAATAACATAAGATTTTGATTATTACCACCATCATTAACACTCCTACTAATGTCTTCTGTAGTAGATAATGGAGCTGGTACAGGATGAACAGTATATCCTCCACTAGCCAGAGTCATTGCTCATAGAGGAGCTTCTGTAGATTTAGCAATTTTTTCATTACATCTAGCAGGTGTTTCCTCAATTTTAGGAGCTATTAATTTCATTACAACAGCAATCAATATACGATCAAATAATATAACCCTTGATCAAACACCATTATTTGTTTGATCAGTAGCAATTACAGCCTTATTACTTTTATTATCATTACCAGTATTAGCTGGAGCAATTACTATATTATTAACTGATCGAAACCTTAATACGTCATTCTTCGACCCGGCAGGAGGAGGTGACCCAATTTTATATCAACAC
>MN176152 [organism=Locusta migratoria] cytochrome oxidase subunit 1 (COI) gene, partial cds
TATAGCTTTTCCACGAATAAATAACATAAGATTTTGATTATTACCACCATCATTAACACTCCTACTAATGTCTTCTGTAGTAGATAATGGAGCTGGTACAGGATGAACAGTATATCCCCCACTAGCCAGAGTCATTGCTCATAGAGGAGCTTCTGTAGATTTAGCAATTTTTTCATTACATCTAGCAGGTGTTTCCTCAATTTTAGGAGCTATTAATTTCATTACAACAGCAATCAATATACGATCAAATAATATAACCCTTGATCAAACACCATTATTTGTTTGATCAGTAGCAATTACAGCCTTATTACTTTTATTATCATTACCAGTATTAGCTGGAGCAATTACTATATTATTAACTGATCGAAACCTTAATACGTCATTCTTCGACCCGGCAGGAGGAGGTGACCCAATTTTATACCAACACTTATTTTGATTCTTTGGTCACCCA
>MN176153 [organism=Atta laevigata] cytochrome oxidase subunit 1 (COI) gene, partial cds
AGCAATTTGATCAGGTTTATTAGGTTCTTCAATAAGAATGATTATTCGATTAGAATTAAGATCATGTGGAAGTCTAATTAATAATGATCAAATCTATAACTCCCTAGTTACCAACCATGCATTTATTATAATTTTTTTCACAATTATACCTTTTATAATTGGTGGATTTGGAAATTTTTTAATTCCATTAATACTCGGATCTCCAGATATAGCTTACCCCCGAATAAATAATATAAGATTTTGACTTTTACCCCCTTCATTAACCCTATTAATTATTAGAAATTTTTTATACACAGGAACCGGGGCAGGCTGAACTCTCTACCCCCCTTTAACATCTCAAATATTTCATAGTGGCCCATCAGTTGACTTAACAATTTTCTCCCTTCATATTGCAGGTATATCTTCCATCCTAGGAGCAATTAATTTTATTTCAACTATTCTAAATATACATCATAAATTCATATCCTTAGATAAAATTCCATTATTAGTTTGATCGATTCTTATCACTGCAATTCTTCTTCTTCTTTCCCTCCCTGTTCTTGCAGGTGCTATCACAATACTATTAACTGATCGAAATTTAAATACTTCTTTTTTTGATCCATCAGGAGGGGGAGACCCAATTCTTTACCAACACTTAT
>MN176154 [organism=Locusta migratoria] cytochrome oxidase subunit 1 (COI) gene, partial cds
ACCATTAATAATTGGAGCTCCAGATATAGCTTTTCCACGAATAAATAACATAAGATTTTGATTATTACCACCATCATTAACACTCCTACTAATGTCTTCTGTAGTAGATAATGGAGCTGGTACAGGATGAACAGTATATCCCCCACTAGCCAGAGTCATTGCTCATAGAGGAGCTTCTGTAGATTTAGCAATTTTTTCATTACATCTAGCAGGTGTTTCCTCAATTTTAGGAGCTATTAATTTCATTACAACAGCAATCAATATACGATCAAATAATATAACCCTTGATCAAACACCATTATTTGTTTGATCAGTAGCAATTACAGCCTTATTACTTTTATTATCATTACCAGTATTAGCTGGAGCAATTACTATATTATTAACTGATCGAAACCTTAATACGTCATTCTTCGACCCGGCAGGAGGAGGTGACCCAA
>MN176155 [organism=Tenebrio molitor] cytochrome oxidase subunit 1 (COI) gene, partial cds
GCATTCCCACGAATAAACAACATAAGATTCTGATTGCTACCCCCTTCACTAAGACTATTATTAATAAGAAGAATTGTAGAAAACGGGGCGGGAACCGGTTGAACAGTTTATCCACCCTTATCCTCTAATATCGCCCATGGAGGAGCATCTGTCGATTTAGCAATTTTCAGGCTACATCTAGCAGGGATTTCGTCAATCCTGGGGGCCGTAAATTTTATTACAACAGTAATCAACATACGACCACAGGGCATAACGTTCGATCGAATACCGTTATTCGTGTGAGCAGTAGTAATTACCGCAGTACTATTATTATTATCCTTGCCAGTATTAGCAGGAGCCATTACCATATTACTTACAGATCGAAACATTAATACATCCTTCTTTGACCCAGCTGGAGGGGGGGACCCAATCTTATACCAACACCTAT
>MN176156 [organism=Tenebrio molitor] cytochrome oxidase subunit 1 (COI) gene, partial cds
GCATTCCCACGAATAAACAACATAAGATTCTGATTGCTACCCCCTTCACTAAGACTATTATTAATAAGAAGAATTGTAGAAAACGGGGCGGGAACCGGTTGAACAGTTTATCCACCCTTATCCTCTAATATCGCCCATGGAGGAGCATCTGTCGATTTAGCAATTTTCAGGCTACATCTAGCAGGGATTTCGTCAATCCTGGGGGCCGTAAATTTTATTACAACAGTAATCAACATACGACCACAGGGCATAACGTTCGATCGAATACCGTTATTCGTGTGAGCAGTAGTAATTACCGCAGTACTATTATTATTATCCTTGCCAGTATTAGCAGGAGCCATTACCATATTACTTACAGATCGAAACATTAATACATCCTTCTTTGACCCAGCTGGAGGAGGGGACCCAATCTTATACCAACACCTAT
>MN176157 [organism=Tenebrio molitor] cytochrome oxidase subunit 1 (COI) gene, partial cds
CATTCCCACGAATAAACAACATAAGATTCTGATTGCTACCCCCTTCACTAAGACTATTATTAATAAGAAGAATTGTAGAAAACGGGGCGGGAACCGGTTGAACAGTTTATCCACCCTTATCCTCTAATATCGCCCATGGGGGAGCATCTGTCGATTTAGCAATTTTCAGGCTACATCTAGCAGGGATTTCATCAATTCTGGGGGCCGTAAATTTTATTACAACAGTAATCAACATACGACCACAGGGCATAACGTTCGATCGAATACCGTTATTCGTGTGAGCAGTAGTAATTACCGCCGTACTATTATTATTATCCTTGCCAGTATTAGCAGGAGCCATCACCATATTACTTACAGATCGAAACATTAATACATCCTTCTTTGACCCAGCTGGAGGAGGAGACCCAATCTTATACCAACACCTATTC
>MN176158 [organism=Tenebrio molitor] cytochrome oxidase subunit 1 (COI) gene, partial cds
CATTCCCACGAATAAACAACATAAGATTCTGATTGCTACCCCCTTCACTAAGACTATTATTAATAAGAAGAATTGTAGAAAACGGGGCGGGAACCGGTTGAACAGTTTATCCACCCTTATCCTCTAATATCGCCCATGGAGGAGCATCTGTCGATTTAGCAATTTTCAGGCTACATCTAGCAGGGATTTCGTCAATCCTGGGGGCCGTAAATTTTATTACAACAGTAATCAACATACGACCACAGGGCATAACGTTCGATCGAATACCGTTATTCGTGTGAGCAGTAGTAATTACCGCAGTACTATTATTATTATCCTTGCCAGTATTAGCAGGAGCCATTACCATATTACTTACAGATCGAAACATTAATACATCCTTCTTTGACCCAGCTGGAGGGGGGGACCCAATCTTATACCAACACCTATTC
>MN176159 [organism=Gynanisa ata] cytochrome oxidase subunit 1 (COI) gene, partial cds
TCCCTCGAATAAATAATATAAGTTTTTGATTATTACCTCCTTCCTTAACCCTTTTAATTTTTAGAAGTATTGTTGAAAATGGAGCCGGAACTGGTTGAACAGTCTACCCTCCATTATCTTCAAATATTGCCCATAGAGGATCATCTGTTGATTTAGCTATTTTTTCACTTCATTTAGCAGGAATTTCTTCTATTTTAGGGGCTATTAATTTTATTACTACAATTATTAATATACGAATAAATAATATATCTTTTGATCAAATACCTTTATTTGTTTGAGCTGTGGGAATTACAGCTTTACTACTACTTTTATCTTTACCAGTTTTAGCAGGAGCTATTACTATACTTCTTACAGATCGAAATTTAAATACTTCTTTTTTCGATCCTGCAGGAGGGGGAGATCCTATTTTATACCAACATTTATTTTGATTTTTTGGTCACCCA
>MN176160 [organism=Gonimbrasia belina] cytochrome oxidase subunit 1 (COI) gene, partial cds
CCCATTAATACTAGGGGCCCCAGATATAGCTTTCCCCCGAATAAATAATATAAGTTTTTGATTATTACCCCCTTCATTAATTCTATTAATTTTTAGTAGCATTGTTGAAAATGGAGCAGGAACTGGATGAACAGTATACCCCCCATTATCTTCTAATATTGCCCATAGAGGTTCTTCCGTTGATTTAACTATTTTTTCCTTACATTTAGCAGGAATTTCATCTATTCTAGGAGCTATTAATTTTATTACCACAATTATCAATATACGAATAAATAATATATCTTTTGATCAAATACCATTATTCGTTTGAGCTGTAGGAATTACAGCTTTTTTACTTTTATTATCTCTTCCAGTTTTAGCTGGAGCTATTACTATATTATTAACAGATCGAAATCTAAATACTTCATTTTTTGATCCTGCAGGAGGAGGAGACCCAATTTTATATCAACAC
>MN176161 [organism=Gonimbrasia belina] cytochrome oxidase subunit 1 (COI) gene, partial cds
CCCATTAATACTAGGGGCCCCAGATATAGCTTTCCCCCGAATAAATAATATAAGTTTTTGATTATTACCCCCTTCATTAATTCTATTAATTTTTAGTAGCATTGTTGAAAATGGAGCAGGAACTGGATGAACAGTATACCCCCCATTATCTTCTAATATTGCCCATAGAGGTTCTTCCGTTGATTTAACTATTTTTTCCTTACATTTAGCGGGAATTTCATCTATTCTAGGAGCTATTAATTTTATTACCACAATTATCAATATACGAATAAATAATATATCTTTTGATCAAATACCATTATTCGTTTGAGCTGTAGGAATTACAGCTTTTTTACTTTTATTATCTCTTCCAGTTTTAGCTGGAGCTATTACTATATTATTAACAGATCGAAATCTAAATACTTCATTCTTTGACCCTGCAGGAGGGGGAGACCCAATTTTATATCAACAC
>MN176162 [organism=Gonimbrasia belina] cytochrome oxidase subunit 1 (COI) gene, partial cds
CCCATTAATACTAGGGGCCCCAGATATAGCTTTCCCCCGAATAAATAATATAAGTTTTTGATTATTACCCCCTTCATTAATTCTATTAATTTTTAGTAGCATTGTTGAAAATGGAGCAGGAACTGGATGAACAGTATACCCCCCATTATCTTCTAATATTGCCCATAGAGGTTCTTCCGTTGATTTAACTATTTTTTCCTTACATTTAGCAGGAATTTCATCTATTCTAGGAGCTATTAATTTTATTACCACAATTATCAATATACGAATAAATAATATATCTTTTGATCAAATACCATTATTCGTTTGAGCTGTAGGAATTACAGCTTTTTTACTTTTATTATCTCTTCCAGTTTTAGCTGGAGCTATTACTATATTATTAACAGATCGAAATCTAAATACTTCATTTTTTGATCCTGCAGGAGGAGGAGACCCAATTTTATATCAACACTTATTTTGATTTTTTGGACACCCA
>MN176163 [organism=Gonimbrasia belina] cytochrome oxidase subunit 1 (COI) gene, partial cds
CCCATTAATACTAGGGGCCCCAGATATAGCTTTCCCCCGAATAAATAATATAAGTTTTTGATTATTACCCCCTTCATTAATTCTATTAATTTTTAGTAGCATTGTTGAAAATGGAGCAGGAACTGGATGAACAGTATACCCCCCATTATCTTCTAATATTGCCCATAGAGGTTCTTCCGTTGATTTAACTATTTTTTCCTTACATTTAGCGGGAATTTCATCTATTCTAGGAGCTATTAATTTTATTACCACAATTATCAATATACGAATAAATAATATATCTTTTGATCAAATACCATTATTCGTTTGAGCTGTAGGAATTACAGCTTTTTTACTTTTATTATCTCTTCCAGTTTTAGCTGGAGCTATTACTATATTATTAACAGATCGAAATCTAAATACTTCATTCTTTGACCCTGCAGGAGGGGGAGACCCAATTTTATATCAACACTT
>MN176164 [organism=Odontotermes sp.] cytochrome oxidase subunit 1 (COI) gene, partial cds
TGGTCGGAACATCTCTAAGAATACTGATCCGAACAGAACTTGGACAACCAGGATCCCTAATCGGGGATGACCAGATCTACAACGTCATCGTCACAGCCCATGCCTTCGTCATAATTTTCTTCATGGTAATACCAATCATAATTGGAGGTTTCGGAAACTGATTGGTACCACTAATACTAGGAGCACCGGACATGGCATTTCCACGAATAAACAACATAAGATTCTGGCTTCTACCACCATCACTAACCCTTCTTCTAACCAGCAGCACTGTAGAAAGTGGTGCAGGTACTGGATGAACAGTATACCCTCCCCTTGCAAGAGGAATTGCACATGCTGGGGCATCAGTAGACCTAGCCATCTTCTCCCTCCACCTAGCAGGAGTGTCCTCCATCCTAGGGGCAGTAAACTTCATCTCAACAACTATCAACATAAAGCCAAAAAGTATAAAGCCAGAACGAATCCCCCTATTTGTATGGTCAGTAGCCATCACAGCCCTACTACTCTTAYTATCACTGCCAGTACTAGCAGGAGCAATCACAATACTACTAACCGACCGAAACCTAAACACATCCTTCTTTGACCCTGCAGGCGGAGGAGACCCCATCCTCTACCAACACCTA
>MN176165 [organism=Odontotermes sp.] cytochrome oxidase subunit 1 (COI) gene, partial cds
TCGGAACCTCCCTAAGAATACTGATCCGAACAGAACTTGGCCAACCAGGGTCCCTAATTGGAGATGACCAAATTTATAACGTCATCGTCACAGCCCACGCCTTCGTCATAATTTTCTTCATGGTAATACCAATCATAATTGGAGGCTTCGGAAACTGATTAGTACCACTAATACTGGGGGCACCAGACATAGCATTCCCACGGATAAACAACATAAGATTCTGGCTTCTACCACCATCATTAACCCTTCTTCTAACCAGCAGCACTGTAGAAAGAGGTGCGGGGACAGGATGAACAGTCTATCCACCCCTTGCAAGAGGAATTGCACATGCCGGAGCATCAGTAGACTTGGCCATCTTCTCCCTCCACCTAGCAGGAGTGTCCTCCATCCTAGGAGCAGTAAACTTCATCTCAACAACCATTAACATGAAGCCAAAAAGTATAAAGCCAGAACGAATCCCCCTATTCGTATGGTCAGTGGCCATCACAGCCCTACTACTATTGCTATCACTACCAGTACTAGCAGGAGCAATCACAATACTATTAACCGATCGAAACCTAAACACTTCCTTCTTTGACCCAGCAGGCGGGGGAGACCCCATCCTCTACCAACACCTATTC
